# Supplementary material for: Improvements in Insulin Resistance and Glucose Metabolism Related to Breastfeeding Are Not Mediated by Subclinical Inflammation
Source: Metabolites. 2024 Nov 9;14(11):608. doi: 10.3390/metabo14110608 (PMC11596560; doi:10.3390/metabo14110608)
Supplement: Supplementary file 1 [file metabolites-14-00608-s001.zip]

Archive with 1 entries (1 files):
- metabolites-3233400-supplementary.pdf
